# Supplementary material for: L-Serine–Incorporated Collagen Scaffolds for Modulating In Vivo Degradation Behavior
Source: J Funct Biomater. 2025 Dec 18;16(12):466. doi: 10.3390/jfb16120466 (PMC12733836; doi:10.3390/jfb16120466)
Supplement: Supplementary file 1 [file jfb-16-00466-s001.zip]

Archive with 1 entries (1 files):
- jfb-4024542-supplementary.pdf
